# Supplementary material for: Ethyl 2-(2-methyl-4-nitro-1H-imidazol-1-yl)acetate
Source: Acta Crystallogr Sect E Struct Rep Online. 2010 Sep 25;66(Pt 10):o2606. doi: 10.1107/S1600536810037098 (PMC2983319; doi:10.1107/S1600536810037098)
Supplement: Supplementary file 2 [file e-66-o2606-Isup2.hkl]

# 
# h,k,l, Fc-squared, Fo-squared, sigma(Fo-squared) and status flag 
# 
data_I
_shelx_title ' Y2853 in P2(1)2(1)2(1)' 
_shelx_refln_list_code          4 
_shelx_F_calc_maximum      102.05 
_exptl_crystal_F_000       448.00 
_reflns_d_resolution_high  0.7680 
 
loop_ 
 _symmetry_equiv_pos_as_xyz 
 'x, y, z' 
 '-x+1/2, -y, z+1/2' 
 '-x, y+1/2, -z+1/2' 
 'x+1/2, -y+1/2, -z' 
 
_cell_length_a     4.4157 
_cell_length_b    10.2898 
_cell_length_c    20.7687 
_cell_angle_alpha  90.000 
_cell_angle_beta   90.000 
_cell_angle_gamma  90.000 
 
_shelx_F_squared_multiplier     1.000 
 
loop_ 
 _refln_index_h 
 _refln_index_k 
 _refln_index_l 
 _refln_F_squared_calc 
 _refln_F_squared_meas 
 _refln_F_squared_sigma 
 _refln_observed_status 
   2   0   0      347.17      323.23      6.43 o 
   1   1   0      924.22      957.03      6.68 o 
   2   1   0      523.00      483.44      6.78 o 
   3   1   0        7.33        5.53      1.62 o 
   4   1   0      127.93      125.74      6.59 o 
   0   2   0      551.93      544.36      5.22 o 
   1   2   0     1508.76     1452.43      9.26 o 
   2   2   0        7.63        7.54      2.06 o 
   3   2   0       12.32       32.04     13.57 o 
   4   2   0       18.24       26.13      6.61 o 
   1   3   0      456.28      465.08      6.95 o 
   2   3   0      254.27      274.70      7.41 o 
   3   3   0        4.84        5.38      1.95 o 
   4   3   0      585.18      605.34     27.05 o 
   5   3   0       54.52       62.14     10.20 o 
   0   4   0     2903.32     3203.42     22.24 o 
   1   4   0      262.96      254.99      3.44 o 
   2   4   0     1409.87     1436.50     16.39 o 
   3   4   0       21.97       24.10      3.16 o 
   4   4   0      149.69      150.04     15.27 o 
   5   4   0       65.90       75.24     10.56 o 
   1   5   0      638.98      677.72     10.07 o 
   2   5   0       44.74       47.31      2.28 o 
   3   5   0      287.78      308.14      9.10 o 
   4   5   0       40.55       38.75     15.19 o 
   5   5   0       75.25       88.10     18.84 o 
   0   6   0        3.92        2.87      3.02 o 
   1   6   0      227.57      223.23      5.29 o 
   2   6   0      241.42      218.79      5.54 o 
   3   6   0      395.26      409.06     10.99 o 
   4   6   0      288.53      296.60     24.30 o 
   5   6   0        0.21        1.46      2.99 o 
   1   7   0      155.59      162.36      7.05 o 
   2   7   0      368.25      397.42     10.93 o 
   3   7   0       18.67       27.55     20.22 o 
   4   7   0        9.51        9.01      4.93 o 
   0   8   0      165.41      156.51      9.85 o 
   1   8   0      317.17      323.13     11.65 o 
   2   8   0     1322.53     1319.43     20.23 o 
   3   8   0        1.89        1.35      2.43 o 
   4   8   0        0.04        0.82      3.06 o 
   1   9   0      155.82      160.58      7.84 o 
   2   9   0       27.50       36.39      8.11 o 
   3   9   0       12.36        9.99      5.70 o 
   4   9   0        2.84        7.84      7.56 o 
   0  10   0      732.58      799.18     25.34 o 
   1  10   0        0.95        5.58      3.66 o 
   2  10   0        3.02        5.35      5.74 o 
   3  10   0      148.67      173.56     18.26 o 
   1  11   0        6.17        5.10      4.08 o 
   2  11   0       87.78       96.60      9.49 o 
   3  11   0       18.28       17.32     10.83 o 
   0  12   0      116.07      108.50     10.42 o 
   1  12   0      214.75      201.49     18.52 o 
   2  12   0      241.79      256.47     20.31 o 
   1  13   0        1.41        3.45      5.84 o 
   1   0   1     1104.94     1069.60      7.48 o 
   2   0   1     1376.65     1380.73     10.54 o 
   3   0   1       62.98       58.10      3.79 o 
   4   0   1       55.94       72.92     14.01 o 
   5   0   1        0.36        9.72      9.60 o 
   1   1   1      254.77      246.97      1.86 o 
   2   1   1      971.52      968.57      7.44 o 
   3   1   1      130.54      139.99      3.88 o 
   4   1   1       75.60       90.76     10.83 o 
   5   1   1       25.20       28.45      8.96 o 
   0   2   1     3807.32     3965.72     18.35 o 
   1   2   1      263.49      252.45      1.99 o 
   2   2   1      577.97      574.46      7.97 o 
   3   2   1      746.06      761.87     18.85 o 
   0   3   1      933.89      965.74      7.18 o 
   1   3   1       45.82       44.28      1.14 o 
   2   3   1      146.85      139.92      3.61 o 
   3   3   1       85.59       73.75      6.17 o 
   4   3   1      143.01      174.43     15.64 o 
   5   3   1        4.93       13.67      7.30 o 
   0   4   1      563.35      656.22      5.64 o 
   1   4   1      272.29      280.89      2.77 o 
   2   4   1      184.46      181.71      5.85 o 
   3   4   1        1.07        1.75      0.80 o 
   4   4   1       15.07       18.56      3.67 o 
   5   4   1       20.29       26.68      6.23 o 
   0   5   1     1706.37     1901.84     20.15 o 
   1   5   1      330.81      336.74      4.24 o 
   2   5   1      308.42      330.02      4.85 o 
   3   5   1      245.83      249.32      5.11 o 
   4   5   1       94.90      100.35     16.83 o 
   5   5   1      106.59      128.73     21.93 o 
   0   6   1        3.50        1.98      2.14 o 
   1   6   1       86.23       94.36      2.88 o 
   2   6   1       18.43       14.32      1.33 o 
   3   6   1      910.01      925.84     13.52 o 
   4   6   1       53.11       55.66     10.48 o 
   5   6   1       12.41       16.79      5.44 o 
   0   7   1        2.16        0.61      1.79 o 
   1   7   1       36.08       40.88      2.66 o 
   2   7   1      561.27      534.57     18.50 o 
   3   7   1      135.37      134.33      7.80 o 
   4   7   1       38.91       38.02      6.77 o 
   0   8   1      121.04      111.32      5.85 o 
   1   8   1      126.58      127.71      5.07 o 
   2   8   1       19.09       17.40      3.33 o 
   3   8   1        1.56        4.20      3.31 o 
   4   8   1        1.48        4.90      4.94 o 
   0   9   1       75.11       71.97      7.67 o 
   1   9   1       77.88       80.56      4.09 o 
   2   9   1       24.16       21.02      3.12 o 
   3   9   1      156.94      157.84     13.81 o 
   4   9   1       26.77       25.24      6.55 o 
   0  10   1       29.54       30.58      5.55 o 
   1  10   1      342.02      338.03     10.96 o 
   2  10   1      292.62      287.97     10.46 o 
   3  10   1       50.21       51.84      9.85 o 
   0  11   1      141.35      143.49      9.20 o 
   1  11   1       98.97       99.80      5.43 o 
   2  11   1       37.79       35.59      6.43 o 
   3  11   1        6.21        8.06      8.99 o 
   0  12   1       41.68       51.07      6.04 o 
   1  12   1       28.87       32.81      3.85 o 
   2  12   1       23.60       22.34      5.17 o 
   0  13   1       54.61       55.85      7.89 o 
   1  13   1       10.44        7.18      3.64 o 
   1   0   2      265.10      292.16      2.98 o 
   2   0   2      434.77      423.48      4.90 o 
   3   0   2        5.06        8.37      2.31 o 
   4   0   2       22.50       22.59      3.78 o 
   5   0   2      118.02       98.78     12.90 o 
   1   1   2     5604.85     5790.85     18.93 o 
   2   1   2       87.45       89.96      1.93 o 
   3   1   2      163.63      182.62      5.97 o 
   4   1   2       68.32       71.47      4.69 o 
   0   2   2       30.98       45.99      1.92 o 
   1   2   2       50.73       43.38      1.39 o 
   2   2   2      836.87      885.47     11.73 o 
   3   2   2       75.05       71.18      9.73 o 
   4   2   2       57.43       59.77      5.75 o 
   0   3   2     1390.35     1421.26      9.94 o 
   1   3   2       48.86       50.84      1.36 o 
   2   3   2      464.17      448.41     12.25 o 
   3   3   2       34.90       32.87      1.91 o 
   4   3   2        6.13       10.96      4.58 o 
   5   3   2      208.99      240.74     22.88 o 
   0   4   2      520.99      548.52      4.69 o 
   1   4   2      962.96     1015.75      8.57 o 
   2   4   2      809.50      836.32     19.59 o 
   3   4   2       69.07       61.24      3.62 o 
   4   4   2      112.35       89.43     11.99 o 
   5   4   2       79.25       77.71      8.54 o 
   0   5   2        5.62        4.01      1.07 o 
   1   5   2      366.86      394.73      4.89 o 
   2   5   2       13.33       11.39      1.88 o 
   3   5   2      335.08      333.31     10.26 o 
   4   5   2       46.68       44.90      6.76 o 
   5   5   2       42.74       44.80      5.87 o 
   0   6   2      937.94     1030.25     15.16 o 
   1   6   2     1101.90     1213.65     13.80 o 
   2   6   2      220.60      218.17      6.75 o 
   3   6   2        7.18       13.17      3.98 o 
   4   6   2       34.72       31.15      7.88 o 
   5   6   2       90.66       74.13      9.13 o 
   0   7   2      274.06      303.72      8.30 o 
   1   7   2       12.53       11.41      1.62 o 
   2   7   2      339.15      340.47     10.62 o 
   3   7   2      381.85      370.38      8.87 o 
   4   7   2       30.66       26.83      5.62 o 
   0   8   2        0.00        1.35      2.96 o 
   1   8   2      379.92      383.34      8.94 o 
   2   8   2      163.08      162.11      4.65 o 
   3   8   2      212.18      214.19     12.69 o 
   4   8   2      133.01      123.14     11.82 o 
   0   9   2      484.02      481.15     23.19 o 
   1   9   2      379.12      395.19      7.31 o 
   2   9   2      162.76      155.06      8.33 o 
   3   9   2      288.98      284.81     16.04 o 
   4   9   2       12.04       10.88      4.58 o 
   0  10   2      199.22      214.35      9.48 o 
   1  10   2        7.89        8.08      2.46 o 
   2  10   2      205.00      193.67      6.74 o 
   3  10   2        0.05        1.49      2.49 o 
   0  11   2      479.82      468.41     13.56 o 
   1  11   2       16.58       16.26      2.72 o 
   2  11   2       52.71       47.62      6.74 o 
   3  11   2      206.75      206.82     10.28 o 
   0  12   2       15.36       22.05      5.84 o 
   1  12   2        9.44        9.94      2.82 o 
   2  12   2       10.47        8.81      4.32 o 
   0  13   2        6.62        5.25      3.35 o 
   1  13   2       43.86       39.30      5.67 o 
   1   0   3     2686.51     2635.45     20.62 o 
   2   0   3      624.47      615.44      6.12 o 
   3   0   3      275.77      301.24      7.39 o 
   4   0   3       28.04       26.55      4.26 o 
   0   1   3      220.41      184.99      1.82 o 
   1   1   3    10413.27    10862.08     54.36 o 
   2   1   3      365.21      362.24      5.28 o 
   3   1   3      239.07      278.76      8.50 o 
   4   1   3      136.97      102.71     25.35 o 
   5   1   3       55.52       52.86     22.11 o 
   0   2   3     5268.50     5514.01     25.71 o 
   1   2   3     1332.30     1347.79      6.81 o 
   2   2   3       36.55       35.90      1.77 o 
   3   2   3      476.53      539.91     12.07 o 
   4   2   3       10.06       17.61      3.86 o 
   5   2   3      139.13      104.25     13.33 o 
   0   3   3      679.23      652.73      4.62 o 
   1   3   3      793.48      840.95      4.93 o 
   2   3   3      113.61      119.31      3.46 o 
   3   3   3      171.05      162.03      6.76 o 
   4   3   3      166.26      152.86     10.19 o 
   5   3   3       57.30       40.94     19.48 o 
   0   4   3      300.09      303.87      3.54 o 
   1   4   3        1.45        1.48      0.82 o 
   2   4   3      747.72      762.61     18.62 o 
   3   4   3       75.12       73.33      4.27 o 
   4   4   3      253.85      262.49     10.01 o 
   5   4   3      117.74      121.87      8.16 o 
   0   5   3      124.00      112.02      3.02 o 
   1   5   3      156.81      160.13      2.90 o 
   2   5   3      681.41      702.82     15.37 o 
   3   5   3       28.82       33.19      3.51 o 
   4   5   3      154.09      160.63     17.13 o 
   5   5   3       48.51       53.26      8.80 o 
   0   6   3      233.20      248.71      6.13 o 
   1   6   3      361.76      397.01      5.39 o 
   2   6   3      188.84      169.10     12.88 o 
   3   6   3      236.18      230.75      6.27 o 
   4   6   3       22.76       24.86      6.40 o 
   5   6   3       41.91       40.16      7.00 o 
   0   7   3       11.60        7.23      3.06 o 
   1   7   3        0.90        1.37      0.93 o 
   2   7   3       23.42       37.17      4.35 o 
   3   7   3       30.53       31.27      4.40 o 
   4   7   3       36.27       38.86      5.90 o 
   0   8   3      177.82      184.56      8.25 o 
   1   8   3       81.00       78.73      4.19 o 
   2   8   3      169.06      164.49      5.42 o 
   3   8   3      151.32      143.24     11.75 o 
   4   8   3      192.42      208.93     12.19 o 
   0   9   3       99.64      102.99      9.55 o 
   1   9   3      371.69      377.24      7.18 o 
   2   9   3       51.75       49.98      4.66 o 
   3   9   3       67.24       62.89     10.99 o 
   4   9   3       30.42       26.72      4.96 o 
   0  10   3        0.46        2.41      3.26 o 
   1  10   3       82.00       96.07      6.23 o 
   2  10   3       14.81       12.42      5.76 o 
   3  10   3       17.64       19.08      6.67 o 
   0  11   3      149.73      143.70      9.31 o 
   1  11   3      152.88      145.43      5.66 o 
   2  11   3      208.69      217.56     10.30 o 
   3  11   3       31.34       26.83      5.64 o 
   0  12   3       90.75       98.51      7.03 o 
   1  12   3        8.78        9.38      2.91 o 
   2  12   3       86.92       86.51      7.89 o 
   0  13   3        0.61        1.28      2.17 o 
   1  13   3      134.53      146.83      8.98 o 
   0   0   4       19.28       17.27      1.36 o 
   1   0   4      730.05      697.93      6.47 o 
   2   0   4      543.22      532.49      6.27 o 
   3   0   4      904.00      916.74     18.83 o 
   4   0   4        0.23        0.34      1.73 o 
   5   0   4       27.38       27.38      8.61 o 
   0   1   4     1056.53     1066.87     12.12 o 
   1   1   4     2960.40     3011.06     20.89 o 
   2   1   4      153.45      162.04      3.12 o 
   3   1   4      242.20      245.52      7.02 o 
   4   1   4       42.85       40.40      4.21 o 
   5   1   4        8.90       11.83      4.12 o 
   0   2   4     1494.75     1525.02      7.46 o 
   1   2   4     6276.69     6765.68     33.77 o 
   2   2   4       70.63       64.16      1.91 o 
   3   2   4      194.51      188.93      5.04 o 
   4   2   4      154.49      157.97      7.30 o 
   5   2   4       20.17       22.76      4.95 o 
   0   3   4       44.14       41.26      1.51 o 
   1   3   4      162.17      145.70      3.46 o 
   2   3   4       16.80       20.65      1.91 o 
   3   3   4      212.98      208.49      6.46 o 
   4   3   4      110.88      103.84     10.21 o 
   5   3   4       23.61       16.57      7.12 o 
   0   4   4      611.56      720.49      5.61 o 
   1   4   4      817.08      829.20      6.67 o 
   2   4   4        5.04        4.11      1.73 o 
   3   4   4       52.25       51.51      4.66 o 
   4   4   4       67.40       65.42      8.21 o 
   5   4   4       85.35       73.69     13.15 o 
   0   5   4        6.90        9.68      1.57 o 
   1   5   4      450.12      458.90      4.61 o 
   2   5   4      397.91      436.22     11.53 o 
   3   5   4        7.37        8.37      3.38 o 
   4   5   4      400.56      432.06     16.38 o 
   5   5   4       58.06       55.95      7.42 o 
   0   6   4       11.64       12.29      2.67 o 
   1   6   4      754.24      790.01     11.71 o 
   2   6   4      206.04      211.31      6.52 o 
   3   6   4      322.39      324.58      8.57 o 
   4   6   4       52.03       45.80      6.31 o 
   5   6   4       27.26       28.32      5.02 o 
   0   7   4       49.10       43.18      8.18 o 
   1   7   4       46.86       51.87      3.10 o 
   2   7   4      112.19      105.25      4.26 o 
   3   7   4       37.95       40.58      3.97 o 
   4   7   4      131.18      127.40      8.61 o 
   0   8   4      201.76      182.43      8.78 o 
   1   8   4      119.59      120.08      4.60 o 
   2   8   4      270.51      279.73      7.87 o 
   3   8   4       27.80       31.40      6.27 o 
   4   8   4       81.03       81.08     10.61 o 
   0   9   4      299.59      301.94     13.55 o 
   1   9   4      304.06      304.69      7.16 o 
   2   9   4       85.92       95.82      5.77 o 
   3   9   4       38.63       31.23      6.16 o 
   4   9   4        9.49       11.85      4.37 o 
   0  10   4      130.69      128.37      7.59 o 
   1  10   4      454.19      449.98     14.44 o 
   2  10   4      405.59      415.91     11.79 o 
   3  10   4       32.24       33.67      6.78 o 
   0  11   4       12.16       14.85      4.49 o 
   1  11   4       50.67       52.84      4.39 o 
   2  11   4        8.53        9.06      4.06 o 
   3  11   4       43.50       37.36      7.99 o 
   0  12   4        8.83       11.75      4.13 o 
   1  12   4       48.04       44.05      5.44 o 
   2  12   4       54.18       41.22      6.71 o 
   0  13   4       27.12       30.05      6.20 o 
   1  13   4       17.43       17.58      4.50 o 
   1   0   5     1913.63     1845.30     13.38 o 
   2   0   5        3.81        2.49      1.83 o 
   3   0   5       27.80       26.30      3.16 o 
   4   0   5      196.67      203.64      8.39 o 
   5   0   5        0.13        2.26      5.52 o 
   0   1   5     1284.47     1228.21     15.50 o 
   1   1   5     3944.31     3886.79     32.37 o 
   2   1   5      242.39      248.89      3.60 o 
   3   1   5       92.73       81.71      4.47 o 
   4   1   5       40.13       46.86      7.89 o 
   5   1   5        4.88        5.51      3.23 o 
   0   2   5      120.65      108.52      2.25 o 
   1   2   5      588.13      609.04      7.08 o 
   2   2   5      441.16      444.25      7.56 o 
   3   2   5        9.98       11.34      1.89 o 
   4   2   5       18.17       22.71      4.86 o 
   5   2   5       47.25       44.70      5.40 o 
   0   3   5       57.26       52.24      1.73 o 
   1   3   5     2257.01     2415.40     19.53 o 
   2   3   5       29.63       19.76      2.48 o 
   3   3   5      448.52      483.06     13.54 o 
   4   3   5      272.09      295.90     15.43 o 
   5   3   5      155.36      167.91     10.36 o 
   0   4   5       14.40       10.59      1.16 o 
   1   4   5      188.25      186.35      4.72 o 
   2   4   5      174.22      170.13      5.07 o 
   3   4   5       57.75       62.56      6.54 o 
   4   4   5      572.83      606.25     23.62 o 
   5   4   5       78.52       77.26      6.65 o 
   0   5   5        0.00        0.75      0.84 o 
   1   5   5       92.96      101.05      2.29 o 
   2   5   5      271.90      266.15      6.46 o 
   3   5   5      235.14      222.51      8.10 o 
   4   5   5       27.24       26.44      4.47 o 
   5   5   5       15.69       14.10      3.97 o 
   0   6   5       79.98       83.12      5.23 o 
   1   6   5       42.83       52.77      2.60 o 
   2   6   5       80.00       82.53      4.88 o 
   3   6   5       11.92       11.27      4.00 o 
   4   6   5      121.64      129.05      8.50 o 
   5   6   5       23.68       24.51      4.70 o 
   0   7   5     2618.56     2929.33     70.15 o 
   1   7   5      412.50      412.73      7.89 o 
   2   7   5      177.01      184.72      8.11 o 
   3   7   5       12.95        9.31      3.10 o 
   4   7   5      153.07      153.02      9.00 o 
   0   8   5        3.07        4.00      3.09 o 
   1   8   5       64.24       70.05      4.59 o 
   2   8   5      303.47      305.07      9.44 o 
   3   8   5       22.27       21.15      3.48 o 
   4   8   5        4.47        5.77      4.10 o 
   0   9   5      483.57      482.44     12.96 o 
   1   9   5       34.13       26.67      4.63 o 
   2   9   5      221.48      216.01      9.68 o 
   3   9   5      139.68      142.45      8.81 o 
   4   9   5       35.04       28.81      4.69 o 
   0  10   5      224.87      215.12      9.17 o 
   1  10   5      297.94      281.94      8.47 o 
   2  10   5       16.82       13.97      4.73 o 
   3  10   5        2.25        3.19      3.37 o 
   0  11   5       11.72        6.76      3.23 o 
   1  11   5      148.10      152.99      6.90 o 
   2  11   5       74.80       71.90      6.10 o 
   3  11   5       36.84       40.80      7.27 o 
   0  12   5       16.66       14.11      5.09 o 
   1  12   5       45.78       46.20      5.08 o 
   2  12   5       66.01       62.43      6.16 o 
   0  13   5       15.33       13.08      5.12 o 
   0   0   6      748.85      604.73     10.71 o 
   1   0   6      648.45      675.87      4.61 o 
   2   0   6     2089.41     2368.39     24.81 o 
   3   0   6       17.98       14.35      2.58 o 
   4   0   6       15.34       23.06      6.26 o 
   5   0   6      131.79      139.75     10.57 o 
   0   1   6      801.20      702.17      7.49 o 
   1   1   6     2723.53     2729.45     17.10 o 
   2   1   6      103.31       89.51      4.55 o 
   3   1   6       11.00       13.35      2.38 o 
   4   1   6      536.86      520.58     56.12 o 
   5   1   6       27.97       25.25      4.27 o 
   0   2   6     1717.15     1711.66      9.41 o 
   1   2   6      522.99      529.61      2.97 o 
   2   2   6       30.94       28.31      1.81 o 
   3   2   6      194.28      186.93      4.48 o 
   4   2   6       55.16       51.74      5.58 o 
   5   2   6      118.42      125.47      9.76 o 
   0   3   6      973.59      980.95      5.67 o 
   1   3   6     1159.70     1199.46      7.77 o 
   2   3   6     3209.73     3639.75     61.48 o 
   3   3   6      224.24      236.85      7.78 o 
   4   3   6      209.00      205.48      9.43 o 
   5   3   6        5.08        5.46      3.89 o 
   0   4   6        0.01        1.08      0.81 o 
   1   4   6     1466.38     1680.94     13.14 o 
   2   4   6       24.93       18.73      3.02 o 
   3   4   6      709.14      725.46     16.74 o 
   4   4   6      221.12      195.07     21.84 o 
   5   4   6       75.46       79.36      9.64 o 
   0   5   6     1679.49     1858.65     30.18 o 
   1   5   6      374.82      353.47      3.91 o 
   2   5   6       96.09       98.13      4.22 o 
   3   5   6       18.75       15.41      3.21 o 
   4   5   6      252.08      245.88      9.55 o 
   5   5   6       43.83       41.98      5.19 o 
   0   6   6      647.93      663.98     13.18 o 
   1   6   6      157.10      154.56      3.83 o 
   2   6   6      115.03      111.23      5.27 o 
   3   6   6      147.94      146.42      6.51 o 
   4   6   6       46.11       45.05      6.04 o 
   0   7   6        2.90        4.38      4.55 o 
   1   7   6       78.27       71.99      3.13 o 
   2   7   6       52.43       54.71      5.58 o 
   3   7   6      183.94      175.98      7.27 o 
   4   7   6        4.26        4.76      5.24 o 
   0   8   6        0.20        1.67      2.59 o 
   1   8   6       79.81       80.70      4.34 o 
   2   8   6        8.24       10.47      3.48 o 
   3   8   6       67.38       63.63      4.62 o 
   4   8   6       24.51       25.35      5.58 o 
   0   9   6      165.50      159.09      8.13 o 
   1   9   6      447.09      408.50      9.41 o 
   2   9   6      319.62      321.01     10.14 o 
   3   9   6       94.90       94.90      7.77 o 
   4   9   6       34.06       31.76      5.45 o 
   0  10   6       60.75       54.61      5.96 o 
   1  10   6       59.22       60.57      6.37 o 
   2  10   6       22.68       22.49      4.83 o 
   3  10   6       73.63       77.98      6.21 o 
   0  11   6       20.77       22.00      5.35 o 
   1  11   6      247.79      234.47      7.70 o 
   2  11   6       82.44       91.97      7.41 o 
   3  11   6       20.12       13.55      4.59 o 
   0  12   6        6.57        7.73      3.68 o 
   1  12   6       24.39       22.47      3.68 o 
   2  12   6        0.43        1.22      2.34 o 
   0  13   6       13.65       14.21      4.61 o 
   1   0   7      106.36       80.58      1.82 o 
   2   0   7      450.81      465.04     10.62 o 
   3   0   7       19.07       21.10      6.85 o 
   4   0   7        2.33        3.64      2.30 o 
   5   0   7       19.61       20.84     10.19 o 
   0   1   7     3841.23     3932.40     29.15 o 
   1   1   7      637.86      605.47      6.03 o 
   2   1   7     1119.44     1164.12      9.04 o 
   3   1   7      151.41      135.11     15.13 o 
   4   1   7       21.73       26.88      7.03 o 
   5   1   7       24.70       27.62      3.93 o 
   0   2   7     1525.95     1482.91     12.25 o 
   1   2   7      158.11      145.52      1.82 o 
   2   2   7     1509.84     1626.68     18.93 o 
   3   2   7       54.66       52.57      2.52 o 
   4   2   7      174.91      187.39     10.42 o 
   5   2   7        9.32        8.98      3.70 o 
   0   3   7       29.11       27.35      1.48 o 
   1   3   7      386.02      404.83      3.84 o 
   2   3   7      189.71      181.73      6.88 o 
   3   3   7       57.93       49.60      4.86 o 
   4   3   7      228.12      236.10     10.40 o 
   5   3   7       33.43       36.19      6.71 o 
   0   4   7       22.95       28.79      2.06 o 
   1   4   7      114.92      114.20      2.26 o 
   2   4   7      250.94      265.72      5.92 o 
   3   4   7      324.04      339.89     11.24 o 
   4   4   7      138.96      137.19      8.85 o 
   5   4   7        5.04        5.60      3.85 o 
   0   5   7       36.88       34.28      2.45 o 
   1   5   7      124.39      119.71      2.83 o 
   2   5   7      158.30      160.63      4.92 o 
   3   5   7       30.25       31.44      3.53 o 
   4   5   7       36.35       39.20      5.35 o 
   5   5   7        5.03        5.58      3.22 o 
   0   6   7        0.69        0.81      1.73 o 
   1   6   7       59.97       58.37      2.36 o 
   2   6   7       45.23       50.80      3.91 o 
   3   6   7      307.59      308.28      8.42 o 
   4   6   7      161.68      168.34      9.33 o 
   0   7   7       64.78       78.72      8.13 o 
   1   7   7      193.04      173.86      4.80 o 
   2   7   7      260.39      281.70     10.89 o 
   3   7   7       32.46       35.47      3.90 o 
   4   7   7      142.62      139.59      8.72 o 
   0   8   7        0.05        0.31      1.90 o 
   1   8   7       42.74       39.36      5.25 o 
   2   8   7      114.72      120.99      7.10 o 
   3   8   7       41.28       36.41      4.13 o 
   4   8   7      139.57      141.70     12.71 o 
   0   9   7       98.27      104.38      7.51 o 
   1   9   7        9.87        7.83      3.31 o 
   2   9   7       92.70       88.80      6.02 o 
   3   9   7       32.66       34.12      5.05 o 
   0  10   7      160.28      154.46      7.75 o 
   1  10   7      279.18      275.96      8.10 o 
   2  10   7       29.39       21.44      5.41 o 
   3  10   7       11.91       14.30      4.25 o 
   0  11   7        2.25        4.36      3.42 o 
   1  11   7       19.96       14.68      4.10 o 
   2  11   7       47.53       45.44      5.97 o 
   0  12   7       40.78       35.74      5.48 o 
   1  12   7        0.36        1.82      1.95 o 
   2  12   7       75.34       79.91      7.09 o 
   0   0   8      336.47      301.25      4.03 o 
   1   0   8       53.34       50.45      1.64 o 
   2   0   8        0.05        1.46      1.49 o 
   3   0   8      456.23      465.33     19.21 o 
   4   0   8        5.88        4.37      3.17 o 
   5   0   8        4.23        2.57      2.49 o 
   0   1   8     1184.11     1138.63     12.57 o 
   1   1   8      223.74      207.52      2.14 o 
   2   1   8       38.33       32.21      2.84 o 
   3   1   8      233.09      232.43      6.54 o 
   4   1   8      103.18      102.71      6.57 o 
   5   1   8       27.03       27.37      4.72 o 
   0   2   8       43.13       39.92      1.33 o 
   1   2   8      480.51      504.25      4.00 o 
   2   2   8      624.93      613.55     14.36 o 
   3   2   8      108.82       96.11      3.61 o 
   4   2   8      159.20      169.87      7.89 o 
   5   2   8       96.86      108.82      6.74 o 
   0   3   8      306.13      319.37      3.35 o 
   1   3   8      142.02      141.87      3.43 o 
   2   3   8      218.46      219.91      3.36 o 
   3   3   8      379.35      377.05     26.10 o 
   4   3   8       75.85       77.23      6.03 o 
   5   3   8       25.74       24.85      3.74 o 
   0   4   8        0.88        1.97      1.07 o 
   1   4   8      751.54      805.52      9.68 o 
   2   4   8      418.48      443.83      7.99 o 
   3   4   8      271.37      262.73      9.05 o 
   4   4   8       76.68       85.97      6.73 o 
   5   4   8        7.94        6.40      3.06 o 
   0   5   8     1362.90     1514.98     17.69 o 
   1   5   8      129.57      132.46      2.92 o 
   2   5   8      207.12      206.32      6.24 o 
   3   5   8      228.25      224.34      7.30 o 
   4   5   8        3.62        3.95      2.85 o 
   5   5   8      130.84      143.82      8.80 o 
   0   6   8      113.10      111.55      5.22 o 
   1   6   8      666.30      714.42     10.48 o 
   2   6   8       12.13        8.31      2.39 o 
   3   6   8      213.19      202.07     10.79 o 
   4   6   8       17.74       20.51      3.03 o 
   0   7   8      410.81      422.85     11.48 o 
   1   7   8      131.92      125.14      3.69 o 
   2   7   8       46.24       46.88      4.85 o 
   3   7   8       41.70       36.96      4.72 o 
   4   7   8       36.67       29.09      6.79 o 
   0   8   8       17.53       22.20      4.91 o 
   1   8   8     1076.47     1082.77     12.42 o 
   2   8   8      174.90      182.06      7.72 o 
   3   8   8       16.22       14.81      3.09 o 
   4   8   8        1.94        4.19      3.52 o 
   0   9   8      110.50      103.53      7.31 o 
   1   9   8      416.56      423.96     10.46 o 
   2   9   8       76.04       82.91      5.79 o 
   3   9   8       22.96       28.39      3.63 o 
   0  10   8      111.59      111.24      7.88 o 
   1  10   8      128.36      122.43      5.99 o 
   2  10   8       36.92       31.00      5.29 o 
   3  10   8        9.16        8.35      3.21 o 
   0  11   8       30.20       27.90      5.37 o 
   1  11   8       37.56       32.42      4.34 o 
   2  11   8       53.41       57.41      5.87 o 
   0  12   8      445.77      457.45     19.24 o 
   1  12   8       36.83       42.06      4.90 o 
   1   0   9      403.90      382.31      7.51 o 
   2   0   9      286.39      261.80      9.41 o 
   3   0   9        0.68        0.20      2.84 o 
   4   0   9       90.14       86.95      6.94 o 
   5   0   9        2.82        1.91      2.51 o 
   0   1   9      159.76      120.11      7.58 o 
   1   1   9      383.02      391.29      4.70 o 
   2   1   9     1249.64     1204.31     26.85 o 
   3   1   9       31.22       32.48      3.54 o 
   4   1   9       65.53       65.50      5.49 o 
   5   1   9       58.59       60.38      5.96 o 
   0   2   9      243.59      235.06      3.65 o 
   1   2   9     1314.87     1371.60     12.88 o 
   2   2   9      329.31      330.27      5.25 o 
   3   2   9      528.70      567.24     11.57 o 
   4   2   9      230.55      230.07      8.25 o 
   5   2   9       74.23       74.63      6.59 o 
   0   3   9       88.04       98.93      2.25 o 
   1   3   9     1299.98     1343.70      9.11 o 
   2   3   9      496.42      486.68      6.67 o 
   3   3   9      361.06      355.63     11.34 o 
   4   3   9       73.31       77.58      5.22 o 
   5   3   9       34.24       32.56      5.09 o 
   0   4   9      568.14      569.11      8.37 o 
   1   4   9      114.48      129.04      2.49 o 
   2   4   9      196.95      194.43      4.96 o 
   3   4   9       49.63       50.97      3.49 o 
   4   4   9       38.22       45.20      4.09 o 
   5   4   9       22.84       27.41      5.15 o 
   0   5   9      333.83      327.37      6.04 o 
   1   5   9      190.47      202.97      3.74 o 
   2   5   9      184.87      174.95      5.29 o 
   3   5   9      213.53      211.19      6.13 o 
   4   5   9       24.27       22.51      3.38 o 
   0   6   9       43.37       43.18      3.69 o 
   1   6   9      118.03      120.12      3.40 o 
   2   6   9       31.39       30.86      3.26 o 
   3   6   9      377.02      367.62     11.12 o 
   4   6   9       13.06       12.08      2.71 o 
   0   7   9      333.10      373.10     11.26 o 
   1   7   9        7.78        4.63      1.32 o 
   2   7   9       44.79       43.08      5.14 o 
   3   7   9      434.48      412.08     13.09 o 
   4   7   9       27.71       23.84      4.59 o 
   0   8   9     1354.56     1418.52     84.66 o 
   1   8   9      453.45      457.82      7.89 o 
   2   8   9      107.10       97.68      6.17 o 
   3   8   9      117.54      111.77      5.80 o 
   4   8   9       16.30       16.17      3.96 o 
   0   9   9      244.05      262.70     12.36 o 
   1   9   9      250.63      257.39      6.91 o 
   2   9   9       29.48       33.26      5.64 o 
   3   9   9       21.74       22.84      4.49 o 
   0  10   9       19.52       14.58      4.92 o 
   1  10   9        0.16        2.21      2.28 o 
   2  10   9       82.85       85.41      5.99 o 
   3  10   9        2.68        2.94      2.88 o 
   0  11   9       20.33       15.54      4.71 o 
   1  11   9      174.27      175.38      6.33 o 
   2  11   9       14.80       10.42      3.85 o 
   0  12   9       19.64       11.96      5.98 o 
   1  12   9       55.16       63.89      6.15 o 
   0   0  10       31.04       34.92      1.83 o 
   1   0  10      378.75      348.18      5.45 o 
   2   0  10      803.32      837.66     11.47 o 
   3   0  10       71.81       80.65      7.37 o 
   4   0  10      156.94      168.83      8.78 o 
   5   0  10       18.39       19.10      4.86 o 
   0   1  10     1103.04     1046.83     19.03 o 
   1   1  10      520.36      523.76      6.38 o 
   2   1  10      310.08      316.64      4.90 o 
   3   1  10      124.87      125.83      4.86 o 
   4   1  10       20.94       20.68      2.98 o 
   5   1  10       21.07       21.76      4.05 o 
   0   2  10      388.28      413.50      6.85 o 
   1   2  10      257.68      253.45      2.91 o 
   2   2  10      137.54      140.63      3.65 o 
   3   2  10      229.59      238.81      8.53 o 
   4   2  10       91.05       87.37      5.68 o 
   5   2  10        5.76        4.49      2.53 o 
   0   3  10      482.15      480.22      5.40 o 
   1   3  10      472.41      474.84      4.68 o 
   2   3  10      436.76      426.92      9.44 o 
   3   3  10      118.77      103.19      5.48 o 
   4   3  10       32.60       30.77      4.02 o 
   5   3  10      200.11      214.87      7.67 o 
   0   4  10      422.17      417.09      6.20 o 
   1   4  10       99.36       90.39      2.15 o 
   2   4  10       75.27       74.77      3.17 o 
   3   4  10       78.40       75.30      4.71 o 
   4   4  10        0.69        0.17      2.05 o 
   5   4  10       18.58       19.31      4.27 o 
   0   5  10       96.41       95.39      3.65 o 
   1   5  10      117.57      119.39      2.98 o 
   2   5  10      660.15      687.08     11.88 o 
   3   5  10      173.75      148.07      6.99 o 
   4   5  10        0.33        1.20      1.51 o 
   0   6  10       37.34       29.96      3.50 o 
   1   6  10       51.63       49.30      2.42 o 
   2   6  10        5.63        3.33      1.92 o 
   3   6  10       60.76       48.26      3.80 o 
   4   6  10       26.38       25.97      4.10 o 
   0   7  10       17.47       12.42      4.03 o 
   1   7  10      121.74      127.30      5.06 o 
   2   7  10      278.89      287.46      7.48 o 
   3   7  10       21.29       16.47      3.30 o 
   4   7  10       21.05       16.78      3.94 o 
   0   8  10       67.43       66.62      7.51 o 
   1   8  10      196.45      202.58      5.64 o 
   2   8  10        4.88        2.74      2.28 o 
   3   8  10       25.00       19.56      3.51 o 
   4   8  10       28.43       26.08      4.33 o 
   0   9  10      214.71      212.89      9.96 o 
   1   9  10       83.97       75.59      4.56 o 
   2   9  10       71.33       68.18      5.71 o 
   3   9  10       23.08       25.44      3.30 o 
   0  10  10        8.98        3.27      3.20 o 
   1  10  10       23.43       24.66      4.18 o 
   2  10  10        9.78        6.84      3.69 o 
   3  10  10       18.40       12.48      3.75 o 
   0  11  10      238.48      236.66      8.43 o 
   1  11  10        4.25        8.78      3.64 o 
   2  11  10       35.61       30.75      7.59 o 
   0  12  10        9.09        9.74      4.16 o 
   1  12  10       25.23       22.72      3.74 o 
   1   0  11      683.32      668.58     15.42 o 
   2   0  11       20.25       15.18      3.46 o 
   3   0  11      942.00      990.51     37.33 o 
   4   0  11       89.97       87.02      6.45 o 
   5   0  11        2.33        2.04      2.89 o 
   0   1  11     1526.86     1577.58     38.20 o 
   1   1  11       15.58       15.78      1.11 o 
   2   1  11      169.89      166.20      3.51 o 
   3   1  11      180.48      174.52      5.82 o 
   4   1  11       31.85       23.36      3.11 o 
   5   1  11       29.09       28.85      4.18 o 
   0   2  11       37.29       42.64      2.58 o 
   1   2  11      175.61      179.62      2.97 o 
   2   2  11       67.15       65.26      2.96 o 
   3   2  11      339.97      326.59     11.08 o 
   4   2  11       92.87       97.55      4.94 o 
   5   2  11       94.72      101.05      6.39 o 
   0   3  11        0.46        3.48      1.10 o 
   1   3  11      536.87      519.03      4.85 o 
   2   3  11       66.97       55.32      2.93 o 
   3   3  11      163.70      159.40      5.20 o 
   4   3  11      134.13      137.76      6.59 o 
   5   3  11       17.51       15.60      4.06 o 
   0   4  11      229.46      240.48      6.15 o 
   1   4  11       92.31       87.94      2.36 o 
   2   4  11      251.82      223.45      4.73 o 
   3   4  11      195.59      188.08      5.29 o 
   4   4  11      105.98      105.38      4.73 o 
   0   5  11      159.69      142.91      4.61 o 
   1   5  11       30.54       27.91      2.29 o 
   2   5  11      148.56      135.46      5.30 o 
   3   5  11      551.24      584.04     10.89 o 
   4   5  11       15.84       14.96      2.61 o 
   0   6  11      504.83      524.54     12.74 o 
   1   6  11      532.35      540.65      7.93 o 
   2   6  11      142.26      138.48      4.92 o 
   3   6  11       38.11       38.73      3.48 o 
   4   6  11       46.75       42.41      3.68 o 
   0   7  11      563.18      571.30     18.82 o 
   1   7  11      106.31       98.26      4.33 o 
   2   7  11      721.65      715.78     12.34 o 
   3   7  11       36.91       40.02      3.69 o 
   4   7  11       54.04       54.54      5.74 o 
   0   8  11       17.07       18.62      4.02 o 
   1   8  11       81.10       79.23      4.06 o 
   2   8  11       49.82       50.96      4.31 o 
   3   8  11       18.80       16.92      2.90 o 
   0   9  11        5.06        2.68      2.81 o 
   1   9  11        7.01        5.50      2.26 o 
   2   9  11       10.72        9.17      2.81 o 
   3   9  11        1.85        3.20      2.23 o 
   0  10  11      130.69      132.80      6.80 o 
   1  10  11       38.65       37.70      4.00 o 
   2  10  11      230.54      254.28      9.47 o 
   3  10  11       16.39       15.37      4.59 o 
   0  11  11       22.87       23.20      4.52 o 
   1  11  11        2.45        3.39      2.69 o 
   2  11  11        9.38        7.00      3.57 o 
   0  12  11       16.52       13.63      6.14 o 
   1  12  11       31.84       31.98      5.13 o 
   0   0  12     2702.25     3058.34     51.66 o 
   1   0  12       45.92       46.40      2.40 o 
   2   0  12      587.34      569.17     10.92 o 
   3   0  12       97.65       85.54      5.99 o 
   4   0  12       75.54       84.41      7.04 o 
   5   0  12       18.53       16.62      4.09 o 
   0   1  12      411.87      361.52     20.29 o 
   1   1  12       28.01       29.60      1.39 o 
   2   1  12       14.79        9.45      1.68 o 
   3   1  12      621.96      597.33      9.59 o 
   4   1  12      155.36      168.52      5.97 o 
   5   1  12        9.42        6.97      2.56 o 
   0   2  12      197.87      210.52      6.43 o 
   1   2  12      276.24      264.58      3.60 o 
   2   2  12      214.19      219.11      4.77 o 
   3   2  12      263.49      267.94      5.24 o 
   4   2  12       36.37       32.15      3.39 o 
   5   2  12       27.40       28.84      4.31 o 
   0   3  12     1027.88     1099.92     22.28 o 
   1   3  12      275.15      262.31      3.65 o 
   2   3  12      205.34      195.07      5.85 o 
   3   3  12      109.05      110.42      4.68 o 
   4   3  12      129.96      139.22      5.72 o 
   0   4  12      166.35      162.34      6.15 o 
   1   4  12       72.93       77.69      2.32 o 
   2   4  12      369.45      340.98      5.86 o 
   3   4  12      276.95      267.22      6.56 o 
   4   4  12       69.63       66.60      4.60 o 
   0   5  12      106.07      107.64      4.16 o 
   1   5  12      119.78      119.11      3.04 o 
   2   5  12      459.04      444.81     10.66 o 
   3   5  12       47.70       40.26      3.82 o 
   4   5  12       13.86       11.76      2.64 o 
   0   6  12      681.26      675.29     15.58 o 
   1   6  12      162.59      161.37      5.25 o 
   2   6  12      181.64      169.73      5.29 o 
   3   6  12       24.79       21.76      2.97 o 
   4   6  12       25.57       24.69      3.61 o 
   0   7  12      168.15      161.43      6.34 o 
   1   7  12      685.84      706.81      8.49 o 
   2   7  12      109.10       97.44      4.73 o 
   3   7  12       11.57       13.35      2.73 o 
   4   7  12       44.60       38.20      4.59 o 
   0   8  12      142.60      137.89      6.76 o 
   1   8  12       73.09       65.41      3.89 o 
   2   8  12      225.14      229.25      6.60 o 
   3   8  12        5.97        5.20      2.12 o 
   0   9  12      357.09      358.51     12.60 o 
   1   9  12       37.69       35.89      3.76 o 
   2   9  12       33.34       28.15      5.02 o 
   3   9  12        2.39        1.50      2.29 o 
   0  10  12      123.62      119.17      6.81 o 
   1  10  12      129.87      137.64      6.31 o 
   2  10  12       39.98       45.75      5.44 o 
   0  11  12       20.09       16.40      5.35 o 
   1  11  12       14.97       14.00      3.39 o 
   2  11  12       15.96       10.21      3.64 o 
   1   0  13      105.27      112.56      3.80 o 
   2   0  13      176.02      175.99      6.36 o 
   3   0  13       19.65       22.27      3.58 o 
   4   0  13       40.35       44.68      5.46 o 
   5   0  13        0.00        1.76      2.70 o 
   0   1  13       12.62       10.51      2.19 o 
   1   1  13      397.94      416.45      6.04 o 
   2   1  13      733.43      756.17     11.50 o 
   3   1  13       11.62        8.65      2.35 o 
   4   1  13       15.44       14.91      3.02 o 
   5   1  13       10.78       11.94      2.91 o 
   0   2  13      124.52      123.30      4.81 o 
   1   2  13      175.41      161.01      2.65 o 
   2   2  13       28.09       27.97      1.97 o 
   3   2  13       66.86       65.45      3.76 o 
   4   2  13       60.22       64.81      4.44 o 
   0   3  13       75.48       73.22      3.70 o 
   1   3  13       15.85       11.31      1.14 o 
   2   3  13      463.70      461.67      7.47 o 
   3   3  13       89.77       82.88      4.14 o 
   4   3  13        2.25        3.53      1.90 o 
   0   4  13      577.43      613.04     12.35 o 
   1   4  13       62.93       58.64      2.38 o 
   2   4  13      347.81      338.86      7.48 o 
   3   4  13       97.11       91.87      4.19 o 
   4   4  13       26.32       23.43      3.12 o 
   0   5  13      554.64      555.70     13.54 o 
   1   5  13      103.42      114.54      3.19 o 
   2   5  13       65.35       37.77      5.90 o 
   3   5  13       18.40       17.33      2.88 o 
   4   5  13      201.90      213.98      5.99 o 
   0   6  13      103.74       91.30      5.60 o 
   1   6  13       39.59       33.69      3.49 o 
   2   6  13      115.35      104.52      4.39 o 
   3   6  13       81.73       95.00      4.58 o 
   4   6  13       36.55       38.09      4.30 o 
   0   7  13      993.89     1053.11     14.37 o 
   1   7  13        0.20        0.19      1.06 o 
   2   7  13       29.52       24.10      3.57 o 
   3   7  13        3.30        2.23      1.68 o 
   4   7  13       27.77       25.31      3.32 o 
   0   8  13      120.20      115.22      6.33 o 
   1   8  13       83.30       73.74      4.17 o 
   2   8  13       38.66       35.98      4.12 o 
   3   8  13       24.51       20.53      3.11 o 
   0   9  13       40.24       40.68      5.19 o 
   1   9  13       45.58       42.08      4.28 o 
   2   9  13       86.29       87.32      4.77 o 
   3   9  13       11.50        7.79      3.00 o 
   0  10  13       71.57       69.13      6.22 o 
   1  10  13       19.07       22.17      4.04 o 
   2  10  13        4.47        3.93      2.31 o 
   0  11  13      168.75      179.23     16.93 o 
   1  11  13       63.54       60.77      6.91 o 
   0   0  14        0.86        2.54      4.49 o 
   1   0  14        2.82        1.83      0.81 o 
   2   0  14      112.21      102.45      4.71 o 
   3   0  14       74.29       67.13      4.56 o 
   4   0  14       22.39       16.08      4.04 o 
   0   1  14      998.12     1028.15     34.50 o 
   1   1  14      199.60      193.43      3.08 o 
   2   1  14      274.93      271.54      5.73 o 
   3   1  14      166.02      162.14      4.81 o 
   4   1  14       25.45       20.08      2.88 o 
   0   2  14      354.67      332.42      8.31 o 
   1   2  14      106.66       97.17      2.35 o 
   2   2  14        2.35        1.54      1.04 o 
   3   2  14      128.25      117.34      4.08 o 
   4   2  14      104.65      103.21      5.13 o 
   0   3  14      146.11      145.32      4.85 o 
   1   3  14      267.10      285.17      4.72 o 
   2   3  14      166.53      154.37      4.43 o 
   3   3  14       22.05       18.54      2.71 o 
   4   3  14       79.38       90.29      4.60 o 
   0   4  14        0.83        0.89      0.84 o 
   1   4  14      384.55      372.21      5.55 o 
   2   4  14        1.84        0.84      1.04 o 
   3   4  14        5.46        6.52      2.41 o 
   4   4  14       79.60       77.96      4.71 o 
   0   5  14        0.32        1.15      1.12 o 
   1   5  14      224.70      202.99      5.50 o 
   2   5  14      435.84      427.52      7.49 o 
   3   5  14      237.64      231.66      6.51 o 
   4   5  14       90.67       83.80      5.46 o 
   0   6  14      159.77      163.27      5.76 o 
   1   6  14      490.67      489.90      9.28 o 
   2   6  14      165.66      179.87      6.50 o 
   3   6  14       14.44       12.09      2.90 o 
   4   6  14       28.09       22.18      3.22 o 
   0   7  14       39.15       29.79      3.97 o 
   1   7  14      120.10      123.51      4.40 o 
   2   7  14       43.72       44.94      4.37 o 
   3   7  14      156.78      160.12      5.11 o 
   0   8  14        8.17        9.19      3.06 o 
   1   8  14       25.68       20.50      3.13 o 
   2   8  14      123.43      121.92      4.81 o 
   3   8  14      108.23      107.58      6.84 o 
   0   9  14        6.31        4.16      3.42 o 
   1   9  14       59.11       66.31      5.39 o 
   2   9  14       44.90       39.82      5.42 o 
   3   9  14       19.24       18.32      4.76 o 
   0  10  14       71.42       69.50      6.87 o 
   1  10  14        3.99        3.77      2.78 o 
   2  10  14       26.92       23.37      4.61 o 
   0  11  14        0.25        2.20      4.87 o 
   1  11  14      177.44      192.41      8.59 o 
   1   0  15       48.60       48.92      2.14 o 
   2   0  15        1.88        1.21      1.49 o 
   3   0  15       51.72       55.83      4.43 o 
   4   0  15       65.64       67.42      6.21 o 
   0   1  15       36.28       35.30      2.27 o 
   1   1  15      101.81      101.85      2.53 o 
   2   1  15       45.43       42.11      2.75 o 
   3   1  15      306.13      307.29      6.76 o 
   4   1  15        4.09        4.82      2.42 o 
   0   2  15      179.41      188.34      6.71 o 
   1   2  15      286.23      293.33      4.70 o 
   2   2  15       47.42       43.48      2.50 o 
   3   2  15       37.35       28.92      2.74 o 
   4   2  15       16.65       12.39      2.63 o 
   0   3  15       82.60       86.38      4.04 o 
   1   3  15       47.50       45.93      2.15 o 
   2   3  15      126.08      120.70      3.15 o 
   3   3  15       82.27       85.85      4.05 o 
   4   3  15       34.25       25.13      3.61 o 
   0   4  15      226.87      237.85      8.42 o 
   1   4  15      139.06      126.85      4.12 o 
   2   4  15      281.92      274.48      5.27 o 
   3   4  15       20.44       18.32      3.25 o 
   4   4  15      258.76      259.25      9.61 o 
   0   5  15       76.30       77.00      5.77 o 
   1   5  15      428.08      403.27      5.37 o 
   2   5  15      187.24      168.07      6.16 o 
   3   5  15       61.16       51.09      3.49 o 
   4   5  15      110.14      122.67      5.35 o 
   0   6  15       77.17       74.06      4.59 o 
   1   6  15      271.16      254.45      5.92 o 
   2   6  15       36.19       34.53      3.41 o 
   3   6  15       36.59       32.41      3.16 o 
   4   6  15       19.93       19.09      3.83 o 
   0   7  15      301.01      303.09      8.91 o 
   1   7  15       50.55       49.27      3.96 o 
   2   7  15       10.83       10.01      2.48 o 
   3   7  15       80.23       73.12      4.59 o 
   0   8  15        6.96        3.88      2.35 o 
   1   8  15      189.25      195.81      7.30 o 
   2   8  15      105.03      103.14      5.79 o 
   3   8  15       31.79       20.90      3.99 o 
   0   9  15       25.17       25.28      6.43 o 
   1   9  15      116.62      124.83      7.05 o 
   2   9  15        0.65        2.03      1.99 o 
   0  10  15        0.28        0.51      3.66 o 
   1  10  15       32.39       32.80      5.17 o 
   2  10  15       17.63       14.89      4.01 o 
   0  11  15       68.77       81.29     10.72 o 
   0   0  16       77.15       87.81     14.69 o 
   1   0  16       84.05       77.49      2.72 o 
   2   0  16       40.60       34.40      3.29 o 
   3   0  16       29.29       28.40      3.35 o 
   4   0  16       17.05       16.01      4.82 o 
   0   1  16        4.99        3.40      1.26 o 
   1   1  16       50.18       42.32      3.03 o 
   2   1  16       75.24       72.18      2.88 o 
   3   1  16       26.13       19.83      3.01 o 
   4   1  16       40.66       36.56      3.79 o 
   0   2  16       78.90       73.51      4.89 o 
   1   2  16      734.47      739.94     14.57 o 
   2   2  16      114.62      114.14      3.15 o 
   3   2  16        2.58        3.01      1.67 o 
   4   2  16        7.69        4.96      2.05 o 
   0   3  16        3.16        1.55      1.27 o 
   1   3  16      177.34      178.71      5.93 o 
   2   3  16       28.10       21.06      1.83 o 
   3   3  16       15.53       12.62      2.10 o 
   4   3  16      295.03      334.76     10.98 o 
   0   4  16      108.88      110.81      6.24 o 
   1   4  16      274.70      278.56      4.39 o 
   2   4  16       38.53       25.85      2.92 o 
   3   4  16       62.15       63.61      3.63 o 
   4   4  16       55.72       41.22      4.79 o 
   0   5  16        5.15        4.62      2.79 o 
   1   5  16        0.80       -0.07      1.32 o 
   2   5  16      123.60      119.42      5.64 o 
   3   5  16      122.93      122.67      5.95 o 
   4   5  16       38.34       38.30      4.41 o 
   0   6  16       33.55       42.65      5.65 o 
   1   6  16      375.95      363.76      9.09 o 
   2   6  16        7.52        7.22      2.92 o 
   3   6  16      235.83      245.62      7.14 o 
   0   7  16       50.57       49.54      6.01 o 
   1   7  16      198.10      198.22      6.72 o 
   2   7  16        0.21        0.66      1.64 o 
   3   7  16       47.67       41.07      4.25 o 
   0   8  16       44.84       54.04      6.92 o 
   1   8  16       30.75       26.89      4.14 o 
   2   8  16       30.35       27.51      4.54 o 
   3   8  16       50.05       49.46      5.27 o 
   0   9  16        1.25        3.44      3.24 o 
   1   9  16       13.59       11.79      3.63 o 
   2   9  16       24.98       26.41      4.71 o 
   0  10  16       13.31       13.65      6.92 o 
   1  10  16      107.32      102.82      8.16 o 
   1   0  17      564.62      561.57     17.87 o 
   2   0  17       45.76       32.22      4.10 o 
   3   0  17      103.91       98.60      5.75 o 
   4   0  17        1.43        2.67      2.64 o 
   0   1  17       95.85       89.62      3.27 o 
   1   1  17      509.69      551.40     12.30 o 
   2   1  17      115.90      113.36      3.37 o 
   3   1  17       18.78       14.71      2.27 o 
   4   1  17       24.85       24.28      3.69 o 
   0   2  17      108.02      109.38      5.60 o 
   1   2  17      196.88      183.87      6.69 o 
   2   2  17      153.80      160.45      3.98 o 
   3   2  17       15.68       18.16      2.32 o 
   4   2  17       45.19       43.13      6.30 o 
   0   3  17       89.37       80.90      5.75 o 
   1   3  17      367.85      357.52      7.11 o 
   2   3  17       62.11       60.49      3.67 o 
   3   3  17       70.58       74.33      4.65 o 
   4   3  17        3.33        1.01      1.93 o 
   0   4  17      402.73      375.08      9.42 o 
   1   4  17        7.78        3.53      1.84 o 
   2   4  17       80.78       88.04      4.54 o 
   3   4  17       79.31       91.71      5.23 o 
   4   4  17       93.34       94.18      6.05 o 
   0   5  17       10.59        6.68      2.90 o 
   1   5  17      250.39      267.76      6.51 o 
   2   5  17       80.25       82.53      5.92 o 
   3   5  17        0.59        0.91      1.89 o 
   0   6  17       13.12       12.97      3.97 o 
   1   6  17       12.47        5.76      1.85 o 
   2   6  17       66.73       62.28      5.39 o 
   3   6  17       53.61       42.24      4.15 o 
   0   7  17      174.25      176.26      8.09 o 
   1   7  17        3.97        2.62      2.78 o 
   2   7  17       75.85       83.28      6.53 o 
   3   7  17      116.38      118.39      6.70 o 
   0   8  17       64.13       65.91      7.13 o 
   1   8  17       12.22        9.16      3.07 o 
   2   8  17       36.99       39.89      4.54 o 
   0   9  17        0.00        1.37      2.74 o 
   1   9  17      177.37      194.48      7.88 o 
   2   9  17       28.84       26.07      4.84 o 
   0  10  17        6.42        8.63      9.51 o 
   1  10  17       18.49       16.10      4.74 o 
   0   0  18      809.85      890.04     27.75 o 
   1   0  18       53.57       45.76      5.40 o 
   2   0  18      311.97      293.16      9.86 o 
   3   0  18       85.46       84.74      4.78 o 
   4   0  18        1.83        2.48      4.64 o 
   0   1  18      118.55      115.67      8.99 o 
   1   1  18       24.90       19.14      2.34 o 
   2   1  18      127.17      129.37      4.34 o 
   3   1  18       67.34       70.00      4.16 o 
   4   1  18       15.51       17.96      4.38 o 
   0   2  18      117.08      120.36      5.96 o 
   1   2  18        5.99        2.74      1.38 o 
   2   2  18      210.76      212.05      5.99 o 
   3   2  18       10.23       13.01      3.11 o 
   4   2  18       53.27       49.93      4.70 o 
   0   3  18        1.09        2.49      2.34 o 
   1   3  18      237.01      237.10      5.75 o 
   2   3  18       54.49       57.30      3.47 o 
   3   3  18        9.77        2.34      1.96 o 
   4   3  18       77.77       90.72      5.48 o 
   0   4  18        6.73        4.43      2.97 o 
   1   4  18      672.61      687.43     11.96 o 
   2   4  18       30.29       21.22      3.68 o 
   3   4  18       23.43       21.18      4.10 o 
   0   5  18      846.60      889.41     21.96 o 
   1   5  18       47.16       43.37      3.42 o 
   2   5  18       95.01      101.09      6.04 o 
   3   5  18       14.09       13.42      3.44 o 
   0   6  18       26.50       30.43      4.80 o 
   1   6  18       23.98       20.95      3.12 o 
   2   6  18      268.08      280.75      7.42 o 
   3   6  18       40.89       34.30      4.78 o 
   0   7  18       19.07       22.27      4.64 o 
   1   7  18      115.80      126.49      7.27 o 
   2   7  18       24.83       17.81      3.98 o 
   3   7  18        5.40        2.76      2.14 o 
   0   8  18      200.26      207.70      7.77 o 
   1   8  18       79.54       83.35      5.18 o 
   2   8  18        1.47        1.93      2.24 o 
   0   9  18      140.64      162.79     15.49 o 
   1   9  18        5.65        3.59      2.83 o 
   1   0  19       18.93       21.07      4.47 o 
   2   0  19       11.78        3.55      3.40 o 
   3   0  19        9.20        5.14      2.97 o 
   4   0  19       51.61       53.83      9.51 o 
   0   1  19        0.58        0.80      3.52 o 
   1   1  19       69.64       70.97      4.74 o 
   2   1  19       34.21       30.48      3.39 o 
   3   1  19       19.36       17.57      3.90 o 
   4   1  19        4.37        5.33      4.83 o 
   0   2  19       30.77       21.60      6.34 o 
   1   2  19        7.32        5.21      1.92 o 
   2   2  19      135.95      131.03      4.81 o 
   3   2  19       86.90       96.62      6.93 o 
   4   2  19       59.00       57.57     11.47 o 
   0   3  19       10.08        7.53      3.29 o 
   1   3  19        3.61        1.74      1.65 o 
   2   3  19       41.28       37.86      3.03 o 
   3   3  19       10.53       10.02      2.72 o 
   0   4  19      147.70      138.42      8.65 o 
   1   4  19       23.54       15.57      2.57 o 
   2   4  19       66.56       69.82      5.47 o 
   3   4  19      196.37      231.71      6.87 o 
   0   5  19       68.77       49.83      9.19 o 
   1   5  19        5.56        2.76      1.62 o 
   2   5  19       81.35       82.41      6.68 o 
   3   5  19        7.86        7.29      2.82 o 
   0   6  19      191.10      191.21      7.75 o 
   1   6  19       70.72       68.63      4.26 o 
   2   6  19        5.62        2.66      2.17 o 
   3   6  19       15.78       10.34      2.49 o 
   0   7  19       91.34       95.39      7.23 o 
   1   7  19       20.54       17.56      3.97 o 
   2   7  19       40.53       27.10      5.43 o 
   0   8  19       24.12       23.49      4.72 o 
   1   8  19        2.66        1.10      1.87 o 
   2   8  19       75.21       76.76      7.28 o 
   0   9  19       19.85       17.77      7.26 o 
   1   9  19        9.56        8.14      3.12 o 
   0   0  20      358.66      383.00     22.68 o 
   1   0  20       33.07       30.54      4.84 o 
   2   0  20      122.44      131.86      8.28 o 
   3   0  20       16.55       15.07      7.24 o 
   0   1  20       51.79       48.35      6.16 o 
   1   1  20      126.64      137.85      5.89 o 
   2   1  20       31.64       30.65      3.53 o 
   3   1  20       16.59       15.02      3.94 o 
   0   2  20     1321.63     1335.69    106.19 o 
   1   2  20       66.18       63.46      4.63 o 
   2   2  20      123.85      125.82      5.95 o 
   3   2  20        6.12        3.57      2.69 o 
   0   3  20       66.89       69.63      6.53 o 
   1   3  20       65.74       69.34      4.47 o 
   2   3  20       14.76       11.42      2.73 o 
   3   3  20       74.85       81.15      6.29 o 
   0   4  20       38.20       39.56      4.62 o 
   1   4  20      162.61      174.26      5.95 o 
   2   4  20       79.75       74.02      5.57 o 
   3   4  20       64.95       63.14      6.63 o 
   0   5  20      113.79      107.72      6.17 o 
   1   5  20       81.97       86.83      4.15 o 
   2   5  20       24.11       23.42      4.20 o 
   3   5  20       12.81        8.10      3.10 o 
   0   6  20       66.21       66.53      5.14 o 
   1   6  20        5.64        4.70      2.64 o 
   2   6  20      111.55      123.45      6.25 o 
   0   7  20       12.09       10.07      3.77 o 
   1   7  20        7.25        4.65      2.87 o 
   2   7  20        9.21        7.43      3.08 o 
   0   8  20      469.51      509.36     27.02 o 
   1   8  20       12.22       11.47      3.64 o 
   0   9  20       16.02       18.22      8.52 o 
   1   0  21       65.24       64.61      6.44 o 
   2   0  21       66.96       67.90      5.66 o 
   3   0  21       22.00       17.98      7.09 o 
   0   1  21       37.96       35.15      5.70 o 
   1   1  21      257.81      269.80      7.92 o 
   2   1  21       68.83       80.37      4.56 o 
   3   1  21       10.58        7.84      3.72 o 
   0   2  21       33.58       23.16      5.54 o 
   1   2  21       40.93       32.22      3.93 o 
   2   2  21       55.38       54.96      4.09 o 
   3   2  21       34.44       36.30      5.20 o 
   0   3  21       17.50       11.22      4.17 o 
   1   3  21       37.87       34.53      3.81 o 
   2   3  21       56.51       51.16      6.17 o 
   3   3  21       29.97       30.58      5.10 o 
   0   4  21       37.93       27.98      4.84 o 
   1   4  21       47.93       38.25      4.17 o 
   2   4  21       36.80       35.05      5.00 o 
   3   4  21      111.64      132.97      8.09 o 
   0   5  21       91.68       91.56      7.62 o 
   1   5  21       52.42       51.14      3.94 o 
   2   5  21       32.98       33.34      6.79 o 
   0   6  21       39.09       39.30      5.35 o 
   1   6  21       33.47       31.99      5.76 o 
   2   6  21       26.73       19.33      4.75 o 
   0   7  21      141.27      155.48      7.39 o 
   1   7  21        5.02        4.26      2.55 o 
   2   7  21       14.12       11.51      3.77 o 
   0   8  21        1.83        0.47      3.86 o 
   1   8  21       39.81       35.01      4.72 o 
   0   0  22       15.77       15.65      6.62 o 
   1   0  22       36.62       38.93      6.27 o 
   2   0  22       13.49       21.07      4.70 o 
   3   0  22       91.26      110.11     12.13 o 
   0   1  22        1.01        2.35      3.09 o 
   1   1  22      115.13      111.64      5.29 o 
   2   1  22       13.71       10.03      3.33 o 
   3   1  22       87.29       99.41      8.20 o 
   0   2  22      379.89      419.06     13.96 o 
   1   2  22       70.03       68.50      4.47 o 
   2   2  22      140.60      168.76      6.39 o 
   3   2  22        5.88        4.58      3.33 o 
   0   3  22       41.32       38.88      5.70 o 
   1   3  22       61.15       59.41      4.44 o 
   2   3  22       15.63       16.25      4.97 o 
   3   3  22        4.94        2.86      3.05 o 
   0   4  22        1.06        0.21      2.59 o 
   1   4  22       59.83       66.19      5.23 o 
   2   4  22        5.07        4.88      3.38 o 
   0   5  22        0.82        0.33      2.47 o 
   1   5  22        3.50        2.32      2.12 o 
   2   5  22       68.10       81.20      7.79 o 
   0   6  22       80.27       82.22      9.90 o 
   1   6  22       21.85       17.87      4.80 o 
   2   6  22      131.42      159.00      8.91 o 
   0   7  22       20.18        9.27      4.59 o 
   1   7  22      251.10      280.01      9.27 o 
   1   0  23       47.69       43.51      6.99 o 
   2   0  23       18.89       17.73      4.46 o 
   3   0  23      211.59      237.23     14.36 o 
   0   1  23       22.53       24.16      5.18 o 
   1   1  23       70.79       69.85      4.78 o 
   2   1  23        9.66        6.03      2.39 o 
   0   2  23      166.11      174.13      8.25 o 
   1   2  23       18.77       16.77      3.22 o 
   2   2  23       88.01       97.11      7.42 o 
   0   3  23        5.91        5.73      3.16 o 
   1   3  23      338.20      378.86      9.64 o 
   2   3  23       61.24       76.39      7.98 o 
   0   4  23      212.62      240.44      9.03 o 
   1   4  23       39.90       37.63      4.11 o 
   2   4  23       15.22       14.58      4.19 o 
   0   5  23       44.32       40.27      5.19 o 
   1   5  23        4.72        4.18      3.11 o 
   2   5  23        0.75        0.45      2.16 o 
   0   6  23       53.14       44.76      8.76 o 
   1   6  23       55.88       52.57      6.17 o 
   0   7  23       71.18       73.23     14.52 o 
   0   0  24      289.05      304.57     14.79 o 
   1   0  24       38.57       48.41      6.60 o 
   2   0  24      141.74      157.33     11.46 o 
   0   1  24        4.14        2.82      2.99 o 
   1   1  24       86.19       87.28      4.76 o 
   2   1  24        6.41        6.15      2.20 o 
   0   2  24       60.81       59.72      6.26 o 
   1   2  24       61.44       66.61      4.68 o 
   2   2  24       98.69      106.77      8.34 o 
   0   3  24       91.40       95.29      7.94 o 
   1   3  24       61.30       56.71      4.89 o 
   2   3  24      153.91      178.64      8.19 o 
   0   4  24       16.17       15.31      4.35 o 
   1   4  24       49.76       62.58      6.58 o 
   2   4  24        3.49        3.15      2.94 o 
   0   5  24       34.54       40.34      5.28 o 
   1   5  24        3.38        1.86      2.51 o 
   0   6  24       41.00       35.94      5.25 o 
   1   0  25       10.73        6.49      3.59 o 
   2   0  25       16.71       11.40      4.00 o 
   0   1  25      141.66      163.76      8.47 o 
   1   1  25       11.04        9.96      3.23 o 
   2   1  25        3.16        4.30      2.11 o 
   0   2  25       32.22       32.57      5.58 o 
   1   2  25        2.53        3.98      2.22 o 
   2   2  25       26.33       21.12      4.32 o 
   0   3  25        6.93        5.87      2.88 o 
   1   3  25       32.14       25.68      3.41 o 
   0   4  25        0.31        1.33      2.23 o 
   1   4  25        1.07        1.16      2.15 o 
   0   5  25        0.05        4.36      4.43 o 
   0   0  26       14.22       13.88      5.67 o 
   1   0  26       83.90      105.03      7.48 o 
   0   1  26        6.41        6.07      3.64 o 
   1   1  26      125.51      142.20      6.29 o 
   0   2  26       38.33       42.40      5.87 o 
   1   2  26       18.83       18.87      3.72 o 
   0   3  26       55.00       58.61      6.70 o 
                                                 
